# Supplementary material for: Human fetal kidney organoids model early human nephrogenesis and Notch-driven cell fate
Source: EMBO J. 2025 Jul 21;44(17):4681–719. doi: 10.1038/s44318-025-00504-2 (PMC12402132; doi:10.1038/s44318-025-00504-2)
Supplement: Supplementary file 2 — Movie EV1 [file 44318_2025_504_MOESM2_ESM.zip]

Archive with 3 entries (2 files):
- Movie EV1/
- Movie EV1/Movie EV1 legend.txt
- Movie EV1/Movie EV1.mp4
