# Supplementary material for: Human fetal kidney organoids model early human nephrogenesis and Notch-driven cell fate
Source: EMBO J. 2025 Jul 21;44(17):4681–719. doi: 10.1038/s44318-025-00504-2 (PMC12402132; doi:10.1038/s44318-025-00504-2)
Supplement: Supplementary file 3 — Source data Fig. 1 [file 44318_2025_504_MOESM3_ESM.zip]

Archive with 40 entries (31 files):
- Figure 1/
- Figure 1/1A/
- Figure 1/1A/Human Fetal kidney.jpg
- Figure 1/1A/widefield-P0-hFKOs after seeding.tif
- Figure 1/1A/widefield-P0-hFKOs-after-2w-culture.tif
- Figure 1/1B/
- Figure 1/1B/hFKO-EPCAM-green.tif
- Figure 1/1B/hFKO-F-ACTIN-red-EPCAM-green-DAPI-blue.tif
- Figure 1/1B/hFKO-F-ACTIN-red.tif
- Figure 1/1B/hFKO-merge.tif
- Figure 1/1C/
- Figure 1/1C/zstack-1-hFKO-F-ACTIN-red-EPCAM-green-DAPI-blue.tif
- Figure 1/1C/zstack-2-hFKO-F-ACTIN-red-EPCAM-green-DAPI-blue.tif.tif
- Figure 1/1C/zstack-3-hFKO-F-ACTIN-red-EPCAM-green-DAPI-blue.tif.tif
- Figure 1/1D/
- Figure 1/1D/hFKO-P0.TIF
- Figure 1/1D/hFKO-P2.TIF
- Figure 1/1D/hFKO-P8.jpeg
- Figure 1/1D/P0 replicates/
- Figure 1/1D/P0 replicates/hFKO-P0-1.TIF
- Figure 1/1D/P0 replicates/hFKO-P0-2.TIF
- Figure 1/1D/P0 replicates/hFKO-P0-3.TIF
- Figure 1/1D/P0 replicates/hFKO-P0-4.TIF
- Figure 1/1D/P0 replicates/hFKO-P0-5.TIF
- Figure 1/1D/P2 replicates/
- Figure 1/1D/P2 replicates/hFKO-P2-1.TIF
- Figure 1/1D/P2 replicates/hFKO-P2-2.TIF
- Figure 1/1D/P2 replicates/hFKO-P2-3.TIF
- Figure 1/1D/P2 replicates/hFKO-P2-4.TIF
- Figure 1/1D/P2 replicates/hFKO-P2-5.TIF
- Figure 1/1D/P8 replicates/
- Figure 1/1D/P8 replicates/hFKO-P8-1.TIF
- Figure 1/1D/P8 replicates/hFKO-P8-2.TIF
- Figure 1/1D/P8 replicates/hFKO-P8-3.TIF
- Figure 1/1D/P8 replicates/hFKO-P8-4.TIF
- Figure 1/1D/P8 replicates/hFKO-P8-5.TIF
- Figure 1/1D/P8 replicates/hFKO-P8-6.TIF
- Figure 1/1E/
- Figure 1/1E/hFKOs-no-forskolin-treatment.TIF
- Figure 1/1E/hFKOs-with-forskolin-treatment.TIF
