# Supplementary material for: Human fetal kidney organoids model early human nephrogenesis and Notch-driven cell fate
Source: EMBO J. 2025 Jul 21;44(17):4681–719. doi: 10.1038/s44318-025-00504-2 (PMC12402132; doi:10.1038/s44318-025-00504-2)
Supplement: Supplementary file 4 — Source data Fig. 2 [file 44318_2025_504_MOESM4_ESM.zip]

Archive with 31 entries (24 files):
- Figure 2/
- Figure 2/2A/
- Figure 2/2A/hFKO-NCAM1-red-SIX2-green-DAPI-blue.tif
- Figure 2/2A/hFKO-NCAM1-red.tif
- Figure 2/2A/hFKO-SIX2-green.tif
- Figure 2/2A/human-fetal-kidney-slide-NCAM1-red-SIX2-green-DAPI-blue.tiff
- Figure 2/2B/
- Figure 2/2B/hFKO-NCAM1-red-PAX2-green-scalebar-20um.tif
- Figure 2/2B/hFKO-NCAM1-red-scalebar-20um.tif
- Figure 2/2B/hFKO-PAX2-green-scalebar-20um.tif
- Figure 2/2B/human-fetal-kidney-slide-NCAM1-red-PAX2-green-DAPI-blue.tif
- Figure 2/2C/
- Figure 2/2C/hFKO-CDH6-red-scalebar-20um.tif
- Figure 2/2C/hFKO-CDH6-red-WT1-green-DAPI-blue-scalebar-20um.tif
- Figure 2/2C/hFKO-WT1-green-scalebar-20um.tif
- Figure 2/2C/human-fetal-kidney-slide-CDH6-red-WT1-green-JAG1-purple-DAPI-blue.tif
- Figure 2/2D/
- Figure 2/2D/hFKOs-ECAD-green-scalebar-20um.tif
- Figure 2/2D/hFKOs-MUC1-red-ECAD-green-scalebar-20um.tif
- Figure 2/2D/hFKOs-MUC1-red-scalebar-20um.tif
- Figure 2/2D/human-fetal-kidney-slide-CDH6-red-WT1-green-JAG1-purple-DAPI-blue.tif
- Figure 2/2E/
- Figure 2/2E/human-fetal-kidney-slide-JAG1-cyan.tif
- Figure 2/2E/human-fetal-kidney-slide-LHX1-red-WT1-green-JAG1-cyan-DAPI-blue.tif
- Figure 2/2E/human-fetal-kidney-slide-LHX1-red.tif
- Figure 2/2E/human-fetal-kidney-slide-WT1-green.tif
- Figure 2/2F/
- Figure 2/2F/hFKO-JAG1-cyan-scalebar-20um.tif
- Figure 2/2F/hFKO-LHX1-red-scalebar-20um.tif
- Figure 2/2F/hFKO-LHX1-red-WT1-green-JAG1-cyan-DAPI-blue-scalebar-20um.tif
- Figure 2/2F/hFKO-WT1-green-scalebar-20um.tif
