# Supplementary material for: Human fetal kidney organoids model early human nephrogenesis and Notch-driven cell fate
Source: EMBO J. 2025 Jul 21;44(17):4681–719. doi: 10.1038/s44318-025-00504-2 (PMC12402132; doi:10.1038/s44318-025-00504-2)
Supplement: Supplementary file 5 — Source data Fig. 3 [file 44318_2025_504_MOESM5_ESM.zip]

Archive with 32 entries (19 files):
- Figure 3/
- Figure 3/3A/
- Figure 3/3A/3A.tiff
- Figure 3/3B/
- Figure 3/3B/3B.tiff
- Figure 3/3C/
- Figure 3/3C/3C.png
- Figure 3/3D/
- Figure 3/3D/3D.tiff
- Figure 3/3E/
- Figure 3/3E/3E.tiff
- Figure 3/3F/
- Figure 3/3F/P2-hFKO-CDH6-red-WT1-green-DAPI-blue.tif
- Figure 3/3F/P2-hFKO-LHX1-red-WT1-green-DAPI-blue.tif
- Figure 3/3F/P2-hFKO-NCAM1-red-PAX2-green-DAPI-blue.tif
- Figure 3/3F/P2-hFKO-VIMENTIN-red-EPCAM-green-DAPI-blue.tif
- Figure 3/3G/
- Figure 3/3G/image105.png
- Figure 3/3H/
- Figure 3/3H/Brightfield-magnification-hFKOs-derived-from-NCAM1-positive-cells-after-MACS-sorting.tif
- Figure 3/3H/Brightfield-NCAM1-negative-cells-after-MACS-sorting.tif
- Figure 3/3H/Widefield-hFKOs-derived-from-NCAM1-positive-cells-after-MACS-sorting.tif
- Figure 3/3I/
- Figure 3/3I/hFKOs-derived-from-NCAM1-positive-cells-EMA-red-HNF1B-green-LTL-magenta-DAPI-blue.tif
- Figure 3/3I/hFKOs-derived-from-NCAM1-positive-cells-NCAM1-red-EPCAM-green-DAPI-blue.tif
- Figure 3/3I/hFKOs-derived-from-NCAM1-positive-cells-NCAM1-red-PAX2-green-DAPI-blue.tif
- Figure 3/3J/
- Figure 3/3J/3J.tiff
- Figure 3/3K/
- Figure 3/3K/3K.tiff
- Figure 3/3L/
- Figure 3/3L/3L.tiff
