# Supplementary material for: Human fetal kidney organoids model early human nephrogenesis and Notch-driven cell fate
Source: EMBO J. 2025 Jul 21;44(17):4681–719. doi: 10.1038/s44318-025-00504-2 (PMC12402132; doi:10.1038/s44318-025-00504-2)
Supplement: Supplementary file 6 — Source data Fig. 4 [file 44318_2025_504_MOESM6_ESM.zip]

Archive with 15 entries (7 files):
- Figure 4/
- Figure 4/4A/
- Figure 4/4A/4A.tiff
- Figure 4/4B/
- Figure 4/4B/4B.tiff
- Figure 4/4C/
- Figure 4/4C/4C.tiff
- Figure 4/4D/
- Figure 4/4D/4D.tiff
- Figure 4/4E/
- Figure 4/4E/4E.tiff
- Figure 4/4F/
- Figure 4/4F/4F.tiff
- Figure 4/4G/
- Figure 4/4G/4G.tiff
