# Supplementary material for: Human fetal kidney organoids model early human nephrogenesis and Notch-driven cell fate
Source: EMBO J. 2025 Jul 21;44(17):4681–719. doi: 10.1038/s44318-025-00504-2 (PMC12402132; doi:10.1038/s44318-025-00504-2)
Supplement: Supplementary file 7 — Source data Fig. 5 [file 44318_2025_504_MOESM7_ESM.zip]

Archive with 53 entries (41 files):
- Figure 5/
- Figure 5/5A/
- Figure 5/5A/brightfield-magnification-hFKOs-DAPT-treatment.TIF
- Figure 5/5A/brightfield-magnification-hFKOs-DMSO-treatment.TIF
- Figure 5/5A/widefield-hFKOs-DAPT-treatment.TIF
- Figure 5/5A/widefield-hFKOs-DMSO-treatment.TIF
- Figure 5/5B/
- Figure 5/5B/5B.emf
- Figure 5/5B/raw PCR data/
- Figure 5/5B/raw PCR data/combined-data-fk27-fk18-fk16-p0.xlsx
- Figure 5/5C/
- Figure 5/5C/magnification-droplet-with-hFKOs-DAPT-treatment-CDH6-red-HNF1B-green-LTL-magenta-DAPI-blue-scalebar-200um.tif
- Figure 5/5C/magnification-droplet-with-hFKOs-DAPT-treatment-CDH6-red-scalebar-200um.tif
- Figure 5/5C/magnification-droplet-with-hFKOs-DAPT-treatment-DAPI-blue-scalebar-200um.png
- Figure 5/5C/magnification-droplet-with-hFKOs-DAPT-treatment-HNF1B-green-scalebar-200um.tif
- Figure 5/5C/magnification-droplet-with-hFKOs-DAPT-treatment-LTL-magenta-200um.tif
- Figure 5/5C/magnification-droplet-with-hFKOs-DMSO-treatment-CDH6-red-HNF1B-green-LTL-magenta-DAPI-blue-scalebar-200um.tif
- Figure 5/5C/magnification-droplet-with-hFKOs-DMSO-treatment-CDH6-red-scalebar-200um.tif
- Figure 5/5C/magnification-droplet-with-hFKOs-DMSO-treatment-DAPI-blue-scalebar-200um.png
- Figure 5/5C/magnification-droplet-with-hFKOs-DMSO-treatment-HNF1B-green-scalebar-200um.tif
- Figure 5/5C/magnification-droplet-with-hFKOs-DMSO-treatment-LTL-magenta-scalebar-200um.tif
- Figure 5/5C/widefield-droplet-with-hFKOs-DAPT-treatment-CDH6-red-HNF1B-green-LTL-magenta-DAPI-blue-scalebar-1000um.tif
- Figure 5/5C/widefield-droplet-with-hFKOs-DMSO-treatment-CDH6-red-HNF1B-green-LTL-magenta-DAPI-blue-scalebar-1000um.tif
- Figure 5/5D/
- Figure 5/5D/magnification-droplet-with-hFKOs-DAPT-treatment-ECAD-green-scalebar-100um.tif
- Figure 5/5D/magnification-droplet-with-hFKOs-DAPT-treatment-EMA-red-ECAD-green-DAPI-blue-scalebar-100um.tif
- Figure 5/5D/magnification-droplet-with-hFKOs-DAPT-treatment-EMA-red-scalebar-100um.tif
- Figure 5/5D/magnification-droplet-with-hFKOs-DMSO-treatment-ECAD-green-scalebar-200um.tif
- Figure 5/5D/magnification-droplet-with-hFKOs-DMSO-treatment-EMA-red-ECAD-green-DAPI-blue-scalebar-200um.tif
- Figure 5/5D/magnification-droplet-with-hFKOs-DMSO-treatment-EMA-red-scalebar-200um.tif
- Figure 5/5D/widefield-droplet-with-hFKOs-DAPT-treatment-EMA-red-ECAD-green-DAPI-blue-scalebar-500um.tif
- Figure 5/5D/widefield-droplet-with-hFKOs-DMSO-treatment-EMA-red-ECAD-green-DAPI-blue-scalebar-500um.tif
- Figure 5/5E/
- Figure 5/5E/hFKO-DMSO-treated-DAPI-blue-scalebar-100um.tif
- Figure 5/5E/hFKO-DMSO-treated-ECAD-green-scalebar-100um.tif
- Figure 5/5E/hFKO-DMSO-treated-EMA-red-ECAD-green-LTL-magenta-DAPI-blue-scalebar-100um.tif
- Figure 5/5E/hFKO-DMSO-treated-EMA-red-scalebar-100um.tif
- Figure 5/5E/hFKO-DMSO-treated-LTL-magenta-scalebar-100um.png
- Figure 5/5F/
- Figure 5/5F/hFKO-DAPT-treated-DAPI-blue-scalebar-100um.tif
- Figure 5/5F/hFKO-DAPT-treated-ECAD-green-scalebar-100um.tif
- Figure 5/5F/hFKO-DAPT-treated-EMA-red-ECAD-green-LTL-magenta-DAPI-blue-scalebar-100um.tif
- Figure 5/5F/hFKO-DAPT-treated-EMA-red-scalebar-100um.tif
- Figure 5/5F/hFKO-DAPT-treated-LTL-magenta-scalebar-100um.tif
- Figure 5/5G/
- Figure 5/5G/5G.tiff
- Figure 5/5H/
- Figure 5/5H/5H.tiff
- Figure 5/5I/
- Figure 5/5I/5I.tiff
- Figure 5/5J/
- Figure 5/5J/5J-a.tiff
- Figure 5/5J/5J-b.tiff
