# Supplementary material for: Human fetal kidney organoids model early human nephrogenesis and Notch-driven cell fate
Source: EMBO J. 2025 Jul 21;44(17):4681–719. doi: 10.1038/s44318-025-00504-2 (PMC12402132; doi:10.1038/s44318-025-00504-2)
Supplement: Supplementary file 7 — Source data Fig. 5 [file 44318_2025_504_MOESM7_ESM.zip › Figure 5/5B/raw PCR data/combined-data-fk27-fk18-fk16-p0.xlsx]

## Sheet: Combined data
	FK16 P0								FK18 P0								FK27 P0
	Treatment	Sample	Mean CT	dCT	ddCT	RQ			Treatment	Sample	Mean CT	dCT	ddCT	RQ			Treatment	Sample	Mean CT	dCT	ddCT	RQ
	DMSO	SIX2	27.9173	8.33478		1			DMSO	SIX2	31.7118	11.9026		1			DMSO	SIX2	27.7862	7.03373		1
		PAX2	22.9545	3.37201		1				PAX2	24.399	4.58979		1				PAX2	23.5093	2.7568		1
		LHX1	27.5947	8.01221		1				LHX1	27.6532	7.84399		1				LHX1	26.779	6.02656		1
		JAG1	23.5372	3.95463		1				JAG1	23.5859	3.77672		1				JAG1	23.8366	3.08418		1
		CDH6	23.8237	4.24119		1				CDH6	22.9099	3.10069		1				CDH6	22.8656	2.11314		1
		NCAM1	25.9419	6.35933		1				NCAM1	26.942	7.13283		1				NCAM1	26.6542	6.845		1
		EPCAM	24.7465	5.16397		1				EPCAM	25.5606	5.75146		1				EPCAM	25.9374	5.18492		1
		WT1	25.3542	5.77171		1				WT1	25.8706	6.06144		1				WT1	24.7767	4.96748		1
		LRP2	27.7813	8.19881		1				LRP2	25.8164	6.00718		1				LRP2	24.6679	3.91547		1
		MUC1	24.8107	5.22816		1				MUC1	27.9644	8.15516		1				MUC1	25.7093	4.95686		1
		AQP1	28.8315	9.24896		1				AQP1	28.7538	8.94457		1				AQP1	26.7302	5.97771		1
		HES1	25.8398	6.25723		1				HES1	25.5641	5.75495		1				HES1	25.9434	5.19099		1
		HEY1	26.8773	7.29477		1				HEY1	27.831	8.02177		1				HEY1	26.3255	5.57306		1
		CD13	27.9054	8.3229		1				CD13	27.8258	8.01658		1				CD13	26.8941	6.14162		1
		HNF1B	24.6359	5.05336		1				HNF1B	24.3032	4.49401		1				HNF1B	24.9301	4.17763		1
		GAPDH	19.5825			1				GAPDH	19.8092							GAPDH	20.7525
	DAPT	SIX2	27.1026	7.58385	-0.750937	1.68288			DAPT	SIX2	29.4713	10.2375	-1.66509	3.17134			DAPT	SIX2	26.6894	5.78143	-1.2523	2.38221
		PAX2	23.84	4.32124	0.949223	0.517911				PAX2	24.8964	5.66259	1.0728	0.475397				PAX2	23.3662	2.45827	-0.298529	1.22989
		LHX1	28.8002	9.28148	1.26927	0.414871				LHX1	28.4196	9.18584	1.34186	0.394513				LHX1	28.5572	7.64928	1.62272	0.324723
		JAG1	24.9226	5.40387	1.44924	0.366213				JAG1	24.897	5.66318	1.88646	0.270471				JAG1	25.9883	5.08037	1.99619	0.250661
		CDH6	23.9167	4.39793	0.15674	0.89705				CDH6	23.8079	4.57412	1.47343	0.360124				CDH6	23.703	2.79504	0.6819	0.623344
		NCAM1	25.1563	5.63759	-0.721746	1.64918				NCAM1	26.7785	7.54475	0.411922	0.751621				NCAM1	26.6655	5.75756	-1.08744	2.12497
		EPCAM	24.9407	5.42195	0.257975	0.836261				EPCAM	24.8424	5.60861	-0.142851	1.10408				EPCAM	26.0218	5.11388	-0.0710468	1.05048
		WT1	24.2897	4.77098	-1.00074	2.00102				WT1	26.2531	7.01934	0.957903	0.514805				WT1	25.3793	4.47137	-0.496103	1.4104
		LRP2	25.2755	5.75678	-2.44203	5.43407				LRP2	25.1588	5.92499	-0.0821934	1.05863				LRP2	24.626	3.7181	-0.197367	1.1466
		MUC1	23.389	3.87028	-1.35788	2.56308				MUC1	25.7215	6.48774	-1.66743	3.17648				MUC1	24.8698	3.96183	-0.995028	1.99312
		AQP1	26.7523	7.2336	-2.01536	4.04281				AQP1	26.7748	7.54099	-1.40358	2.64558				AQP1	25.9086	5.0007	-0.977005	1.96837
		HES1	25.6837	6.16497	-0.0922623	1.06604				HES1	26.1583	6.9245	1.16955	0.444559				HES1	26.0508	5.14291	-0.0480785	1.03389
		HEY1	29.8326	10.3139	3.01915	0.123352				HEY1	31.5724	12.3386	4.3168	0.0501779				HEY1	31.7627	10.8548	5.28172	0.0257065
		CD13	24.8708	5.35209	-2.97081	7.83974				CD13	25.6408	6.40706	-1.60951	3.05149				CD13	25.505	4.59702	-1.5446	2.91723
		HNF1B	24.4077	4.88897	-0.164398	1.1207				HNF1B	25.4356	6.20178	1.70777	0.306133				HNF1B	26.051	5.14304	0.965412	0.512132
		GAPDH	19.5187							GAPDH	19.2338							GAPDH	20.9079
	Student t tests of RQ
	Gene	Below Threshold	P value	Mean of DMSO	Mean of DAPT	Difference	SE of difference	t ratio	df
	SIX2	Yes	0.030372	1	2.412	-1.412	0.4299	3.285	4
	LHX1	Yes	2.2e-05	1	0.378	0.622	0.0273	22.79	4
	JAG1	Yes	3.9e-05	1	0.2958	0.7042	0.03568	19.74	4
	MUC1	Yes	0.009903	1	2.578	-1.578	0.3417	4.617	4
	AQP1	Yes	0.036668	1	2.886	-1.886	0.6107	3.087	4
	HEY1	Yes	6e-06	1	0.06641	0.9336	0.02933	31.83	4

## Sheet: FK16-P0
Block Type	96well
Chemistry	TAQMAN
Experiment File Name	C:\Users\pubyeladim236\Desktop\RNA\fk16-po-hnpsr-DAPT-vs-DMSO-17052022.eds
Experiment Run End Time	Not Started
Instrument Type	steponeplus
Passive Reference	ROX
Well	Sample Name	Target Name	Task	Reporter	Quencher	RQ	RQ Min	RQ Max	Cт	Cт Mean	Cт SD	ΔCт	ΔCт Mean	ΔCт SE	HK Control ΔCт Mean	HK Control ΔCт SE	ΔΔCт	Automatic Ct Threshold	Ct Threshold	Automatic Baseline	Baseline Start	Baseline End	Efficiency	Comments	HIGHSD
A1	DMSO	SIX2	UNKNOWN	FAM	NFQ-MGB	1	0.303789	3.29176	28.044	27.9173	0.179165		8.33478	0.399489			0	TRUE	0.0865204	TRUE	3	24	1		N
A2	DMSO	PAX2	UNKNOWN	FAM	NFQ-MGB	1	0.256044	3.90558	22.6993	22.9545	0.360952		3.37201	0.45682			0	TRUE	0.410363	TRUE	3	16	1		N
A3	DMSO	LHX1	UNKNOWN	FAM	NFQ-MGB	1	0.270699	3.69414	27.3746	27.5947	0.311257		8.01221	0.438157			0	TRUE	0.455637	TRUE	3	21	1		N
A4	DMSO	JAG1	UNKNOWN	FAM	NFQ-MGB	1	0.259139	3.85893	23.7851	23.5372	0.350651		3.95463	0.45279			0	TRUE	0.47788	TRUE	3	18	1		N
A5	DMSO	CDH6	UNKNOWN	FAM	NFQ-MGB	1	0.323047	3.09552	23.8265	23.8237	0.00396787		4.24119	0.378879			0	TRUE	0.891714	TRUE	3	16	1		N
A6	DMSO	NCAM1	UNKNOWN	FAM	NFQ-MGB	1	0.322057	3.10504	25.9699	25.9419	0.0397313		6.35933	0.379908			0	TRUE	0.0863905	TRUE	3	22	1		N
A7	DMSO	EPCAM	UNKNOWN	FAM	NFQ-MGB	1	0.286002	3.49648	24.5659	24.7465	0.255431		5.16397	0.419719			0	TRUE	0.147573	TRUE	3	20	1		N
A8	DMSO	WT1	UNKNOWN	FAM	NFQ-MGB	1	0.115368	8.66792	25.9713	25.3542	0.872726		5.77171	0.724131			0	TRUE	0.276655	TRUE	3	20	1		Y
A9	DMSO	LRP2	UNKNOWN	FAM	NFQ-MGB	1	0.291104	3.4352	27.615	27.7813	0.235291		8.19881	0.41379			0	TRUE	0.268891	TRUE	3	22	1		N
A10	DMSO	MUC1	UNKNOWN	FAM	NFQ-MGB	1	0.300054	3.33273	24.9499	24.8107	0.196879		5.22816	0.403636			0	TRUE	0.0186253	TRUE	3	23	1		N
A11	DMSO	AQP1	UNKNOWN	FAM	NFQ-MGB	1	0.301452	3.31728	28.9661	28.8315	0.190397		9.24896	0.402078			0	TRUE	0.176133	TRUE	3	24	1		N
A12	DMSO	GAPDH	UNKNOWN	FAM	NFQ-MGB				19.9614	19.5825	0.5358							TRUE	0.231581	TRUE	3	14	1		Y
B1	DMSO	SIX2	UNKNOWN	FAM	NFQ-MGB	1	0.303789	3.29176	27.7906	27.9173	0.179165		8.33478	0.399489			0	TRUE	0.0865204	TRUE	3	24	1		N
B2	DMSO	PAX2	UNKNOWN	FAM	NFQ-MGB	1	0.256044	3.90558	23.2098	22.9545	0.360952		3.37201	0.45682			0	TRUE	0.410363	TRUE	3	17	1		N
B3	DMSO	LHX1	UNKNOWN	FAM	NFQ-MGB	1	0.270699	3.69414	27.8148	27.5947	0.311257		8.01221	0.438157			0	TRUE	0.455637	TRUE	3	21	1		N
B4	DMSO	JAG1	UNKNOWN	FAM	NFQ-MGB	1	0.259139	3.85893	23.2892	23.5372	0.350651		3.95463	0.45279			0	TRUE	0.47788	TRUE	3	17	1		N
B5	DMSO	CDH6	UNKNOWN	FAM	NFQ-MGB	1	0.323047	3.09552	23.8209	23.8237	0.00396787		4.24119	0.378879			0	TRUE	0.891714	TRUE	3	16	1		N
B6	DMSO	NCAM1	UNKNOWN	FAM	NFQ-MGB	1	0.322057	3.10504	25.9138	25.9419	0.0397313		6.35933	0.379908			0	TRUE	0.0863905	TRUE	3	22	1		N
B7	DMSO	EPCAM	UNKNOWN	FAM	NFQ-MGB	1	0.286002	3.49648	24.9271	24.7465	0.255431		5.16397	0.419719			0	TRUE	0.147573	TRUE	3	20	1		N
B8	DMSO	WT1	UNKNOWN	FAM	NFQ-MGB	1	0.115368	8.66792	24.7371	25.3542	0.872726		5.77171	0.724131			0	TRUE	0.276655	TRUE	3	19	1		Y
B9	DMSO	LRP2	UNKNOWN	FAM	NFQ-MGB	1	0.291104	3.4352	27.9477	27.7813	0.235291		8.19881	0.41379			0	TRUE	0.268891	TRUE	3	22	1		N
B10	DMSO	MUC1	UNKNOWN	FAM	NFQ-MGB	1	0.300054	3.33273	24.6715	24.8107	0.196879		5.22816	0.403636			0	TRUE	0.0186253	TRUE	3	23	1		N
B11	DMSO	AQP1	UNKNOWN	FAM	NFQ-MGB	1	0.301452	3.31728	28.6968	28.8315	0.190397		9.24896	0.402078			0	TRUE	0.176133	TRUE	3	24	1		N
B12	DMSO	GAPDH	UNKNOWN	FAM	NFQ-MGB				19.2037	19.5825	0.5358							TRUE	0.231581	TRUE	3	13	1		Y
C1	DAPT	SIX2	UNKNOWN	FAM	NFQ-MGB	1.68289	0.948396	2.98621	26.9585	27.1026	0.203774		7.58385	0.192294			-0.750937	TRUE	0.0865204	TRUE	3	23	1		N
C2	DAPT	PAX2	UNKNOWN	FAM	NFQ-MGB	0.517912	0.30367	0.883305	23.9658	23.84	0.177922		4.32123	0.179007			0.949221	TRUE	0.410363	TRUE	3	17	1		N
C3	DAPT	LHX1	UNKNOWN	FAM	NFQ-MGB	0.414871	0.218493	0.787751	28.627	28.8002	0.244991		9.28148	0.215002			1.26927	TRUE	0.455637	TRUE	3	22	1		N
C4	DAPT	JAG1	UNKNOWN	FAM	NFQ-MGB	0.366213	0.245712	0.54581	24.9637	24.9226	0.0581087		5.40387	0.133804			1.44924	TRUE	0.47788	TRUE	3	18	1		N
C5	DAPT	CDH6	UNKNOWN	FAM	NFQ-MGB	0.89705	0.600545	1.33995	23.9601	23.9167	0.0614494		4.39793	0.134549			0.156739	TRUE	0.891714	TRUE	3	17	1		N
C6	DAPT	NCAM1	UNKNOWN	FAM	NFQ-MGB	1.64918	0.881628	3.08496	25.3233	25.1563	0.236134		5.63759	0.209988			-0.721747	TRUE	0.0863905	TRUE	3	21	1		N
C7	DAPT	EPCAM	UNKNOWN	FAM	NFQ-MGB	0.836261	0.565093	1.23755	24.9082	24.9407	0.0459677		5.42195	0.131422			0.257976	TRUE	0.147573	TRUE	3	20	1		N
C8	DAPT	WT1	UNKNOWN	FAM	NFQ-MGB	2.00102	0.648044	6.17873	23.9338	24.2897	0.503386		4.77097	0.37804			-1.00074	TRUE	0.276655	TRUE	3	18	1		Y
C9	DAPT	LRP2	UNKNOWN	FAM	NFQ-MGB	5.43407	1.94456	15.1855	25.5957	25.2755	0.452808		5.75678	0.344576			-2.44203	TRUE	0.268891	TRUE	3	20	1		N
C10	DAPT	MUC1	UNKNOWN	FAM	NFQ-MGB	2.56308	0.933345	7.03855	23.7029	23.389	0.443884		3.87028	0.338721			-1.35788	TRUE	0.0186253	TRUE	3	22	1		N
C11	DAPT	AQP1	UNKNOWN	FAM	NFQ-MGB	4.04281	1.9169	8.52643	26.9677	26.7523	0.304604		7.2336	0.250214			-2.01536	TRUE	0.176133	TRUE	3	22	1		N
C12	DAPT	GAPDH	UNKNOWN	FAM	NFQ-MGB				19.6461	19.5187	0.180085							TRUE	0.231581	TRUE	3	14	1		N
D1	DAPT	SIX2	UNKNOWN	FAM	NFQ-MGB	1.68289	0.948396	2.98621	27.2467	27.1026	0.203774		7.58385	0.192294			-0.750937	TRUE	0.0865204	TRUE	3	23	1		N
D2	DAPT	PAX2	UNKNOWN	FAM	NFQ-MGB	0.517912	0.30367	0.883305	23.7141	23.84	0.177922		4.32123	0.179007			0.949221	TRUE	0.410363	TRUE	3	17	1		N
D3	DAPT	LHX1	UNKNOWN	FAM	NFQ-MGB	0.414871	0.218493	0.787751	28.9734	28.8002	0.244991		9.28148	0.215002			1.26927	TRUE	0.455637	TRUE	3	22	1		N
D4	DAPT	JAG1	UNKNOWN	FAM	NFQ-MGB	0.366213	0.245712	0.54581	24.8815	24.9226	0.0581087		5.40387	0.133804			1.44924	TRUE	0.47788	TRUE	3	18	1		N
D5	DAPT	CDH6	UNKNOWN	FAM	NFQ-MGB	0.89705	0.600545	1.33995	23.8732	23.9167	0.0614494		4.39793	0.134549			0.156739	TRUE	0.891714	TRUE	3	17	1		N
D6	DAPT	NCAM1	UNKNOWN	FAM	NFQ-MGB	1.64918	0.881628	3.08496	24.9893	25.1563	0.236134		5.63759	0.209988			-0.721747	TRUE	0.0863905	TRUE	3	21	1		N
D7	DAPT	EPCAM	UNKNOWN	FAM	NFQ-MGB	0.836261	0.565093	1.23755	24.9732	24.9407	0.0459677		5.42195	0.131422			0.257976	TRUE	0.147573	TRUE	3	20	1		N
D8	DAPT	WT1	UNKNOWN	FAM	NFQ-MGB	2.00102	0.648044	6.17873	24.6456	24.2897	0.503386		4.77097	0.37804			-1.00074	TRUE	0.276655	TRUE	3	19	1		Y
D9	DAPT	LRP2	UNKNOWN	FAM	NFQ-MGB	5.43407	1.94456	15.1855	24.9553	25.2755	0.452808		5.75678	0.344576			-2.44203	TRUE	0.268891	TRUE	3	19	1		N
D10	DAPT	MUC1	UNKNOWN	FAM	NFQ-MGB	2.56308	0.933345	7.03855	23.0751	23.389	0.443884		3.87028	0.338721			-1.35788	TRUE	0.0186253	TRUE	3	22	1		N
D11	DAPT	AQP1	UNKNOWN	FAM	NFQ-MGB	4.04281	1.9169	8.52643	26.5369	26.7523	0.304604		7.2336	0.250214			-2.01536	TRUE	0.176133	TRUE	3	22	1		N
D12	DAPT	GAPDH	UNKNOWN	FAM	NFQ-MGB				19.3914	19.5187	0.180085							TRUE	0.231581	TRUE	3	14	1		N
E1	DMSO	HES1	UNKNOWN	FAM	NFQ-MGB	1	0.303361	3.29641	25.9679	25.8398	0.181261		6.25724	0.399961			0	TRUE	0.139441	TRUE	3	21	1		N
E2	DMSO	HES1	UNKNOWN	FAM	NFQ-MGB	1	0.303361	3.29641	25.7116	25.8398	0.181261		6.25724	0.399961			0	TRUE	0.139441	TRUE	3	21	1		N
E3	DMSO	HEY1	UNKNOWN	FAM	NFQ-MGB	1	0.316448	3.16008	26.9501	26.8773	0.102954		7.29477	0.385799			0	TRUE	0.342724	TRUE	3	21	1		N
E4	DMSO	HEY1	UNKNOWN	FAM	NFQ-MGB	1	0.316448	3.16008	26.8045	26.8773	0.102954		7.29477	0.385799			0	TRUE	0.342724	TRUE	3	21	1		N
E5	DMSO	CD13	UNKNOWN	FAM	NFQ-MGB	1	0.321254	3.1128	27.9432	27.9054	0.0534004		8.3229	0.380745			0	TRUE	0.389034	TRUE	3	22	1		N
E6	DMSO	CD13	UNKNOWN	FAM	NFQ-MGB	1	0.321254	3.1128	27.8677	27.9054	0.0534004		8.3229	0.380745			0	TRUE	0.389034	TRUE	3	22	1		N
E7	DMSO	HNF1B	UNKNOWN	FAM	NFQ-MGB	1	0.399932	2.50042	24.3828	24.6359	0.295284		5.05336	0.415458			0	TRUE	0.393448	TRUE	3	18	1		N
E8	DMSO	HNF1B	UNKNOWN	FAM	NFQ-MGB	1	0.399932	2.50042	24.9603	24.6359	0.295284		5.05336	0.415458			0	TRUE	0.393448	TRUE	3	19	1		N
E9	DMSO	HNF1B	UNKNOWN	FAM	NFQ-MGB	1	0.399932	2.50042	24.5645	24.6359	0.295284		5.05336	0.415458			0	TRUE	0.393448	TRUE	3	19	1		N
F1	DAPT	HES1	UNKNOWN	FAM	NFQ-MGB	1.06604	0.325596	3.49036	26.0604	25.6837	0.532804		6.16497	0.397687			-0.0922642	TRUE	0.139441	TRUE	3	21	1		Y
F2	DAPT	HES1	UNKNOWN	FAM	NFQ-MGB	1.06604	0.325596	3.49036	25.3069	25.6837	0.532804		6.16497	0.397687			-0.0922642	TRUE	0.139441	TRUE	3	21	1		Y
F3	DAPT	HEY1	UNKNOWN	FAM	NFQ-MGB	0.123352	0.0814156	0.18689	29.8891	29.8326	0.0799023		10.3139	0.139311			3.01915	TRUE	0.342724	TRUE	3	24	1		N
F4	DAPT	HEY1	UNKNOWN	FAM	NFQ-MGB	0.123352	0.0814156	0.18689	29.7761	29.8326	0.0799023		10.3139	0.139311			3.01915	TRUE	0.342724	TRUE	3	24	1		N
F5	DAPT	CD13	UNKNOWN	FAM	NFQ-MGB	7.83975	3.94937	15.5624	25.0622	24.8708	0.2707		5.35209	0.229901			-2.97081	TRUE	0.389034	TRUE	3	19	1		N
F6	DAPT	CD13	UNKNOWN	FAM	NFQ-MGB	7.83975	3.94937	15.5624	24.6794	24.8708	0.2707		5.35209	0.229901			-2.97081	TRUE	0.389034	TRUE	3	19	1		N
F7	DAPT	HNF1B	UNKNOWN	FAM	NFQ-MGB	1.1207	0.652355	1.92528	24.5369	24.4077	0.182782		4.88897	0.181439			-0.164397	TRUE	0.393448	TRUE	3	18	1		N
F8	DAPT	HNF1B	UNKNOWN	FAM	NFQ-MGB	1.1207	0.652355	1.92528	24.2784	24.4077	0.182782		4.88897	0.181439			-0.164397	TRUE	0.393448	TRUE	3	18	1		N
Analysis Type	Singleplex
Endogenous Control	GAPDH
RQ Min/Max Confidence Level	95.0
Reference Sample	DMSO

## Sheet: FK18-P0
Block Type	96well
Chemistry	TAQMAN
Experiment File Name	C:\Users\pubyeladim236\Desktop\RNA\FK18-P0-hNPSR-DAPT-vs-DMSO-17052022.eds
Experiment Run End Time	Not Started
Instrument Type	steponeplus
Passive Reference	ROX
Well	Sample Name	Target Name	Task	Reporter	Quencher	RQ	RQ Min	RQ Max	Cт	Cт Mean	Cт SD	ΔCт	ΔCт Mean	ΔCт SE	HK Control ΔCт Mean	HK Control ΔCт SE	ΔΔCт	Automatic Ct Threshold	Ct Threshold	Automatic Baseline	Baseline Start	Baseline End	Efficiency	Comments	HIGHSD	NOISE
A1	DMSO	SIX2	UNKNOWN	FAM	NFQ-MGB	1	0.383847	2.60521	31.9969	31.7118	0.403172		11.9026	0.321057			0	TRUE	0.490468	TRUE	3	26	1		N	N
A2	DMSO	PAX2	UNKNOWN	FAM	NFQ-MGB	1	0.305644	3.27178	24.768	24.399	0.521843		4.5898	0.397447			0	TRUE	0.70636	TRUE	3	17	1		Y	N
A3	DMSO	LHX1	UNKNOWN	FAM	NFQ-MGB	1	0.355592	2.81221	27.9669	27.6532	0.443606		7.84399	0.346694			0	TRUE	0.590719	TRUE	3	21	1		N	N
A4	DMSO	JAG1	UNKNOWN	FAM	NFQ-MGB	1	0.298174	3.35374	23.208	23.5859	0.53446		3.77672	0.405743			0	TRUE	0.824095	TRUE	3	18	1		Y	Y
A5	DMSO	CDH6	UNKNOWN	FAM	NFQ-MGB	1	0.619882	1.61321	22.8474	22.9099	0.088414		3.10069	0.160351			0	TRUE	1.14861	TRUE	3	15	1		N	N
A6	DMSO	NCAM1	UNKNOWN	FAM	NFQ-MGB	1	0.629034	1.58974	26.9906	26.942	0.0686555		7.13283	0.155437			0	TRUE	0.44524	TRUE	3	21	1		N	N
A7	DMSO	EPCAM	UNKNOWN	FAM	NFQ-MGB	1	0.258456	3.86913	25.9896	25.5606	0.60666		5.75146	0.453676			0	TRUE	0.342472	TRUE	3	19	1		Y	N
A8	DMSO	WT1	UNKNOWN	FAM	NFQ-MGB	1	0.579789	1.72477	25.7629	25.8706	0.152325		6.06144	0.182771			0	TRUE	1.01801	TRUE	3	17	1		N	N
A9	DMSO	LRP2	UNKNOWN	FAM	NFQ-MGB	1	0.547023	1.82808	25.9546	25.8164	0.19551		6.00718	0.202277			0	TRUE	0.745897	TRUE	3	19	1		N	N
A10	DMSO	MUC1	UNKNOWN	FAM	NFQ-MGB	1	0.638667	1.56576	27.9361	27.9644	0.039962		8.15516	0.150341			0	TRUE	0.163775	TRUE	3	22	1		N	N
A11	DMSO	AQP1	UNKNOWN	FAM	NFQ-MGB	1	0.442239	2.26122	28.9841	28.7538	0.325699		8.94457	0.273576			0	TRUE	0.882372	TRUE	3	21	1		N	N
A12	DMSO	GAPDH	UNKNOWN	FAM	NFQ-MGB				19.9569	19.8092	0.208824							TRUE	0.608205	TRUE	3	12	1		N	N
B1	DMSO	SIX2	UNKNOWN	FAM	NFQ-MGB	1	0.383847	2.60521	31.4267	31.7118	0.403172		11.9026	0.321057			0	TRUE	0.490468	TRUE	3	25	1		N	N
B2	DMSO	PAX2	UNKNOWN	FAM	NFQ-MGB	1	0.305644	3.27178	24.03	24.399	0.521843		4.5898	0.397447			0	TRUE	0.70636	TRUE	3	17	1		Y	N
B3	DMSO	LHX1	UNKNOWN	FAM	NFQ-MGB	1	0.355592	2.81221	27.3395	27.6532	0.443606		7.84399	0.346694			0	TRUE	0.590719	TRUE	3	20	1		N	N
B4	DMSO	JAG1	UNKNOWN	FAM	NFQ-MGB	1	0.298174	3.35374	23.9638	23.5859	0.53446		3.77672	0.405743			0	TRUE	0.824095	TRUE	3	17	1		Y	N
B5	DMSO	CDH6	UNKNOWN	FAM	NFQ-MGB	1	0.619882	1.61321	22.9724	22.9099	0.088414		3.10069	0.160351			0	TRUE	1.14861	TRUE	3	16	1		N	N
B6	DMSO	NCAM1	UNKNOWN	FAM	NFQ-MGB	1	0.629034	1.58974	26.8935	26.942	0.0686555		7.13283	0.155437			0	TRUE	0.44524	TRUE	3	20	1		N	N
B7	DMSO	EPCAM	UNKNOWN	FAM	NFQ-MGB	1	0.258456	3.86913	25.1317	25.5606	0.60666		5.75146	0.453676			0	TRUE	0.342472	TRUE	3	19	1		Y	N
B8	DMSO	WT1	UNKNOWN	FAM	NFQ-MGB	1	0.579789	1.72477	25.9783	25.8706	0.152325		6.06144	0.182771			0	TRUE	1.01801	TRUE	3	18	1		N	N
B9	DMSO	LRP2	UNKNOWN	FAM	NFQ-MGB	1	0.547023	1.82808	25.6781	25.8164	0.19551		6.00718	0.202277			0	TRUE	0.745897	TRUE	3	19	1		N	N
B10	DMSO	MUC1	UNKNOWN	FAM	NFQ-MGB	1	0.638667	1.56576	27.9926	27.9644	0.039962		8.15516	0.150341			0	TRUE	0.163775	TRUE	3	23	1		N	N
B11	DMSO	AQP1	UNKNOWN	FAM	NFQ-MGB	1	0.442239	2.26122	28.5235	28.7538	0.325699		8.94457	0.273576			0	TRUE	0.882372	TRUE	3	21	1		N	N
B12	DMSO	GAPDH	UNKNOWN	FAM	NFQ-MGB				19.6615	19.8092	0.208824							TRUE	0.608205	TRUE	3	10	1		N	N
C1	DAPT	SIX2	UNKNOWN	FAM	NFQ-MGB	3.17134	2.50667	4.01225	29.4908	29.4713	0.0276443		10.2375	0.0788627			-1.66509	TRUE	0.490468	TRUE	3	23	1		N	N
C2	DAPT	PAX2	UNKNOWN	FAM	NFQ-MGB	0.475396	0.344291	0.656427	24.973	24.8964	0.108332		5.66259	0.10819			1.0728	TRUE	0.70636	TRUE	3	18	1		N	N
C3	DAPT	LHX1	UNKNOWN	FAM	NFQ-MGB	0.394513	0.304239	0.511572	28.4615	28.4196	0.0592187		9.18585	0.0871243			1.34186	TRUE	0.590719	TRUE	3	21	1		N	N
C4	DAPT	JAG1	UNKNOWN	FAM	NFQ-MGB	0.270471	0.212104	0.344898	24.9253	24.897	0.0401562		5.66318	0.0815075			1.88646	TRUE	0.824095	TRUE	3	18	1		N	N
C5	DAPT	CDH6	UNKNOWN	FAM	NFQ-MGB	0.360124	0.285073	0.454934	23.8253	23.8079	0.0246313		4.57412	0.0783618			1.47344	TRUE	1.14861	TRUE	3	17	1		N	N
C6	DAPT	NCAM1	UNKNOWN	FAM	NFQ-MGB	0.75162	0.58631	0.963537	26.7454	26.7785	0.0468794		7.54476	0.083283			0.411925	TRUE	0.44524	TRUE	3	20	1		N	N
C7	DAPT	EPCAM	UNKNOWN	FAM	NFQ-MGB	1.10408	0.834645	1.4605	24.8968	24.8424	0.076973		5.60861	0.0938064			-0.142851	TRUE	0.342472	TRUE	3	19	1		N	N
C8	DAPT	WT1	UNKNOWN	FAM	NFQ-MGB	0.514804	0.409776	0.646752	26.2571	26.2531	0.005705		7.01934	0.0765081			0.957904	TRUE	1.01801	TRUE	3	18	1		N	N
C9	DAPT	LRP2	UNKNOWN	FAM	NFQ-MGB	1.05862	0.768465	1.45834	25.2343	25.1588	0.106764		5.92499	0.107408			-0.0821915	TRUE	0.745897	TRUE	3	18	1		N	N
C10	DAPT	MUC1	UNKNOWN	FAM	NFQ-MGB	3.17647	2.37399	4.25023	25.7823	25.7215	0.0859823		6.48774	0.0976406			-1.66743	TRUE	0.163775	TRUE	3	20	1		N	N
C11	DAPT	AQP1	UNKNOWN	FAM	NFQ-MGB	2.64557	2.0682	3.38412	26.7435	26.7748	0.0442265		7.54099	0.0825543			-1.40358	TRUE	0.882372	TRUE	3	19	1		N	N
C12	DAPT	GAPDH	UNKNOWN	FAM	NFQ-MGB				19.1574	19.2338	0.108048							TRUE	0.608205	TRUE	1	2	1		N	N
D1	DAPT	SIX2	UNKNOWN	FAM	NFQ-MGB	3.17134	2.50667	4.01225	29.4517	29.4713	0.0276443		10.2375	0.0788627			-1.66509	TRUE	0.490468	TRUE	3	24	1		N	N
D2	DAPT	PAX2	UNKNOWN	FAM	NFQ-MGB	0.475396	0.344291	0.656427	24.8198	24.8964	0.108332		5.66259	0.10819			1.0728	TRUE	0.70636	TRUE	3	18	1		N	N
D3	DAPT	LHX1	UNKNOWN	FAM	NFQ-MGB	0.394513	0.304239	0.511572	28.3777	28.4196	0.0592187		9.18585	0.0871243			1.34186	TRUE	0.590719	TRUE	3	22	1		N	N
D4	DAPT	JAG1	UNKNOWN	FAM	NFQ-MGB	0.270471	0.212104	0.344898	24.8686	24.897	0.0401562		5.66318	0.0815075			1.88646	TRUE	0.824095	TRUE	3	18	1		N	N
D5	DAPT	CDH6	UNKNOWN	FAM	NFQ-MGB	0.360124	0.285073	0.454934	23.7905	23.8079	0.0246313		4.57412	0.0783618			1.47344	TRUE	1.14861	TRUE	3	16	1		N	N
D6	DAPT	NCAM1	UNKNOWN	FAM	NFQ-MGB	0.75162	0.58631	0.963537	26.8117	26.7785	0.0468794		7.54476	0.083283			0.411925	TRUE	0.44524	TRUE	3	21	1		N	N
D7	DAPT	EPCAM	UNKNOWN	FAM	NFQ-MGB	1.10408	0.834645	1.4605	24.788	24.8424	0.076973		5.60861	0.0938064			-0.142851	TRUE	0.342472	TRUE	3	19	1		N	N
D8	DAPT	WT1	UNKNOWN	FAM	NFQ-MGB	0.514804	0.409776	0.646752	26.2491	26.2531	0.005705		7.01934	0.0765081			0.957904	TRUE	1.01801	TRUE	3	19	1		N	N
D9	DAPT	LRP2	UNKNOWN	FAM	NFQ-MGB	1.05862	0.768465	1.45834	25.0833	25.1588	0.106764		5.92499	0.107408			-0.0821915	TRUE	0.745897	TRUE	3	18	1		N	N
D10	DAPT	MUC1	UNKNOWN	FAM	NFQ-MGB	3.17647	2.37399	4.25023	25.6607	25.7215	0.0859823		6.48774	0.0976406			-1.66743	TRUE	0.163775	TRUE	3	21	1		N	N
D11	DAPT	AQP1	UNKNOWN	FAM	NFQ-MGB	2.64557	2.0682	3.38412	26.806	26.7748	0.0442265		7.54099	0.0825543			-1.40358	TRUE	0.882372	TRUE	3	19	1		N	N
D12	DAPT	GAPDH	UNKNOWN	FAM	NFQ-MGB				19.3102	19.2338	0.108048							TRUE	0.608205	TRUE	1	2	1		N	N
E1	DMSO	HES1	UNKNOWN	FAM	NFQ-MGB	1	0.269428	3.71156	25.9783	25.5641	0.58577		5.75495	0.439735			0	TRUE	0.553201	TRUE	3	19	1		Y	N
E2	DMSO	HES1	UNKNOWN	FAM	NFQ-MGB	1	0.269428	3.71156	25.1499	25.5641	0.58577		5.75495	0.439735			0	TRUE	0.553201	TRUE	3	18	1		Y	N
E3	DMSO	HEY1	UNKNOWN	FAM	NFQ-MGB	1	0.550968	1.81499	27.9657	27.831	0.190489		8.02177	0.199867			0	TRUE	1.3216	TRUE	3	20	1		N	N
E4	DMSO	HEY1	UNKNOWN	FAM	NFQ-MGB	1	0.550968	1.81499	27.6963	27.831	0.190489		8.02177	0.199867			0	TRUE	1.3216	TRUE	3	21	1		N	N
E5	DMSO	CD13	UNKNOWN	FAM	NFQ-MGB	1	0.555307	1.80081	27.9565	27.8258	0.184926		8.01658	0.197237			0	TRUE	1.55407	TRUE	3	20	1		N	N
E6	DMSO	CD13	UNKNOWN	FAM	NFQ-MGB	1	0.555307	1.80081	27.695	27.8258	0.184926		8.01658	0.197237			0	TRUE	1.55407	TRUE	3	19	1		N	N
E7	DMSO	HNF1B	UNKNOWN	FAM	NFQ-MGB	1	0.608332	1.64384	24.3805	24.3032	0.109278		4.49401	0.166657			0	TRUE	0.732951	TRUE	3	18	1		N	N
E8	DMSO	HNF1B	UNKNOWN	FAM	NFQ-MGB	1	0.608332	1.64384	24.2259	24.3032	0.109278		4.49401	0.166657			0	TRUE	0.732951	TRUE	3	17	1		N	N
F1	DAPT	HES1	UNKNOWN	FAM	NFQ-MGB	0.444559	0.351915	0.561593	26.1757	26.1583	0.0246111		6.9245	0.0783586			1.16955	TRUE	0.553201	TRUE	3	20	1		N	N
F2	DAPT	HES1	UNKNOWN	FAM	NFQ-MGB	0.444559	0.351915	0.561593	26.1409	26.1583	0.0246111		6.9245	0.0783586			1.16955	TRUE	0.553201	TRUE	3	19	1		N	N
F3	DAPT	HEY1	UNKNOWN	FAM	NFQ-MGB	0.0501779	0.039901	0.0631016	31.5641	31.5724	0.0116177		12.3386	0.0768421			4.3168	TRUE	1.3216	TRUE	3	23	1		N	N
F4	DAPT	HEY1	UNKNOWN	FAM	NFQ-MGB	0.0501779	0.039901	0.0631016	31.5806	31.5724	0.0116177		12.3386	0.0768421			4.3168	TRUE	1.3216	TRUE	3	25	1		N	N
F5	DAPT	CD13	UNKNOWN	FAM	NFQ-MGB	3.05149	2.41041	3.86306	25.6612	25.6408	0.0288311		6.40706	0.0790749			-1.60951	TRUE	1.55407	TRUE	3	18	1		N	N
F6	DAPT	CD13	UNKNOWN	FAM	NFQ-MGB	3.05149	2.41041	3.86306	25.6205	25.6408	0.0288311		6.40706	0.0790749			-1.60951	TRUE	1.55407	TRUE	3	18	1		N	N
F7	DAPT	HNF1B	UNKNOWN	FAM	NFQ-MGB	0.306133	0.0606917	1.54415	24.8984	25.4356	0.759697		6.20178	0.542593			1.70777	TRUE	0.732951	TRUE	3	18	1		Y	N
F8	DAPT	HNF1B	UNKNOWN	FAM	NFQ-MGB	0.306133	0.0606917	1.54415	25.9727	25.4356	0.759697		6.20178	0.542593			1.70777	TRUE	0.732951	TRUE	3	18	1		Y	N
Analysis Type	Singleplex
Endogenous Control	GAPDH
RQ Min/Max Confidence Level	95.0
Reference Sample	DMSO

## Sheet: FK27-P0
Block Type	96well
Chemistry	TAQMAN
Experiment File Name	C:\Users\pubyeladim236\Desktop\RNA\FK27po_DAPT_VS_Control.eds
Experiment Run End Time	Not Started
Instrument Type	steponeplus
Passive Reference	ROX
Well	Sample Name	Target Name	Task	Reporter	Quencher	RQ	RQ Min	RQ Max	Cт	Cт Mean	Cт SD	ΔCт	ΔCт Mean	ΔCт SE	HK Control ΔCт Mean	HK Control ΔCт SE	ΔΔCт	Automatic Ct Threshold	Ct Threshold	Automatic Baseline	Baseline Start	Baseline End	Efficiency	Comments	OUTLIERRG
A2	DMSO	PAX2	UNKNOWN	FAM	NFQ-MGB	1	0.544731	1.83577	23.9795	23.5093	0.499254		2.7568	0.31565			0	TRUE	0.244149	TRUE	3	18	1		N
A3	DMSO	LHX1	UNKNOWN	FAM	NFQ-MGB	1	0.708257	1.41192	26.9677	26.779	0.216178		6.02656	0.179242			0	TRUE	0.398689	TRUE	3	21	1		N
A4	DMSO	JAG1	UNKNOWN	FAM	NFQ-MGB	1	0.734185	1.36205	23.888	23.8366	0.166396		3.08418	0.16056			0	TRUE	0.837855	TRUE	3	16	1		N
A5	DMSO	CDH6	UNKNOWN	FAM	NFQ-MGB	1	0.765591	1.30618	22.8798	22.8656	0.0902271		2.11314	0.138794			0	TRUE	0.701898	TRUE	3	16	1		N
A6	DMSO	NCAM1	UNKNOWN	FAM	NFQ-MGB	1	0.58837	1.69961	26.9771	26.6542	0.422168		5.90173	0.275606			0	TRUE	0.167646	TRUE	3	22	1		N
A7	DMSO	EPCAM	UNKNOWN	FAM	NFQ-MGB	1	0.778346	1.28478	25.9673	25.9374	0.0348191		5.18492	0.130209			0	TRUE	0.250065	TRUE	3	20	1		N
A8	DMSO	WT1	UNKNOWN	FAM	NFQ-MGB	1	0.72134	1.38631	24.9523	24.7767	0.191768		4.02421	0.169731			0	TRUE	0.753616	TRUE	3	18	1		N
A9	DMSO	LRP2	UNKNOWN	FAM	NFQ-MGB	1	0.622675	1.60598	24.9455	24.6679	0.363502		3.91547	0.24616			0	TRUE	0.127535	TRUE	3	20	1		N
A10	DMSO	MUC1	UNKNOWN	FAM	NFQ-MGB	1	0.698303	1.43204	25.5747	25.7093	0.234103		4.95686	0.186596			0	TRUE	0.375966	TRUE	3	19	1		N
A11	DMSO	AQP1	UNKNOWN	FAM	NFQ-MGB	1	0.713338	1.40186	26.9672	26.7302	0.206832		5.97771	0.175528			0	TRUE	0.297788	TRUE	3	21	1		N
A12	DMSO	GAPDH	UNKNOWN	FAM	NFQ-MGB				20.7546	20.7525	0.222824							TRUE	0.554426	TRUE	3	13	1		N
B1	DMSO	SIX2	UNKNOWN	FAM	NFQ-MGB	1	0.574852	1.73958	28.0017	27.7862	0.304768		7.03373	0.250982			0	TRUE	0.150341	TRUE	3	22	1		N
B2	DMSO	PAX2	UNKNOWN	FAM	NFQ-MGB	1	0.544731	1.83577	23.563	23.5093	0.499254		2.7568	0.31565			0	TRUE	0.244149	TRUE	3	18	1		N
B3	DMSO	LHX1	UNKNOWN	FAM	NFQ-MGB	1	0.708257	1.41192	26.5431	26.779	0.216178		6.02656	0.179242			0	TRUE	0.398689	TRUE	3	20	1		N
B4	DMSO	JAG1	UNKNOWN	FAM	NFQ-MGB	1	0.734185	1.36205	23.6506	23.8366	0.166396		3.08418	0.16056			0	TRUE	0.837855	TRUE	3	16	1		N
B5	DMSO	CDH6	UNKNOWN	FAM	NFQ-MGB	1	0.765591	1.30618	22.9479	22.8656	0.0902271		2.11314	0.138794			0	TRUE	0.701898	TRUE	3	16	1		N
B6	DMSO	NCAM1	UNKNOWN	FAM	NFQ-MGB	1	0.58837	1.69961	26.8089	26.6542	0.422168		5.90173	0.275606			0	TRUE	0.167646	TRUE	3	22	1		N
B7	DMSO	EPCAM	UNKNOWN	FAM	NFQ-MGB	1	0.778346	1.28478	25.8991	25.9374	0.0348191		5.18492	0.130209			0	TRUE	0.250065	TRUE	3	20	1		N
B8	DMSO	WT1	UNKNOWN	FAM	NFQ-MGB	1	0.72134	1.38631	24.8057	24.7767	0.191768		4.02421	0.169731			0	TRUE	0.753616	TRUE	3	17	1		N
B9	DMSO	LRP2	UNKNOWN	FAM	NFQ-MGB	1	0.622675	1.60598	24.8018	24.6679	0.363502		3.91547	0.24616			0	TRUE	0.127535	TRUE	3	20	1		N
B10	DMSO	MUC1	UNKNOWN	FAM	NFQ-MGB	1	0.698303	1.43204	25.9796	25.7093	0.234103		4.95686	0.186596			0	TRUE	0.375966	TRUE	3	20	1		Y
B11	DMSO	AQP1	UNKNOWN	FAM	NFQ-MGB	1	0.713338	1.40186	26.6373	26.7302	0.206832		5.97771	0.175528			0	TRUE	0.297788	TRUE	3	21	1		N
B12	DMSO	GAPDH	UNKNOWN	FAM	NFQ-MGB				20.9742	20.7525	0.222824							TRUE	0.554426	TRUE	3	13	1		N
C1	DMSO	SIX2	UNKNOWN	FAM	NFQ-MGB	1	0.574852	1.73958	27.5707	27.7862	0.304768		7.03373	0.250982			0	TRUE	0.150341	TRUE	3	23	1		N
C2	DMSO	PAX2	UNKNOWN	FAM	NFQ-MGB	1	0.544731	1.83577	22.9853	23.5093	0.499254		2.7568	0.31565			0	TRUE	0.244149	TRUE	3	17	1		N
C3	DMSO	LHX1	UNKNOWN	FAM	NFQ-MGB	1	0.708257	1.41192	26.8262	26.779	0.216178		6.02656	0.179242			0	TRUE	0.398689	TRUE	3	20	1		N
C4	DMSO	JAG1	UNKNOWN	FAM	NFQ-MGB	1	0.734185	1.36205	23.9713	23.8366	0.166396		3.08418	0.16056			0	TRUE	0.837855	TRUE	3	16	1		N
C5	DMSO	CDH6	UNKNOWN	FAM	NFQ-MGB	1	0.765591	1.30618	22.7691	22.8656	0.0902271		2.11314	0.138794			0	TRUE	0.701898	TRUE	3	15	1		N
C6	DMSO	NCAM1	UNKNOWN	FAM	NFQ-MGB	1	0.58837	1.69961	26.1765	26.6542	0.422168		5.90173	0.275606			0	TRUE	0.167646	TRUE	3	21	1		N
C7	DMSO	EPCAM	UNKNOWN	FAM	NFQ-MGB	1	0.778346	1.28478	25.9457	25.9374	0.0348191		5.18492	0.130209			0	TRUE	0.250065	TRUE	3	20	1		N
C8	DMSO	WT1	UNKNOWN	FAM	NFQ-MGB	1	0.72134	1.38631	24.572	24.7767	0.191768		4.02421	0.169731			0	TRUE	0.753616	TRUE	3	18	1		N
C9	DMSO	LRP2	UNKNOWN	FAM	NFQ-MGB	1	0.622675	1.60598	24.2565	24.6679	0.363502		3.91547	0.24616			0	TRUE	0.127535	TRUE	3	20	1		N
C10	DMSO	MUC1	UNKNOWN	FAM	NFQ-MGB	1	0.698303	1.43204	25.5736	25.7093	0.234103		4.95686	0.186596			0	TRUE	0.375966	TRUE	3	19	1		N
C11	DMSO	AQP1	UNKNOWN	FAM	NFQ-MGB	1	0.713338	1.40186	26.5861	26.7302	0.206832		5.97771	0.175528			0	TRUE	0.297788	TRUE	3	21	1		N
C12	DMSO	GAPDH	UNKNOWN	FAM	NFQ-MGB				20.5286	20.7525	0.222824							TRUE	0.554426	TRUE	3	13	1		N
D2	DAPT	PAX2	UNKNOWN	FAM	NFQ-MGB	1.22989	0.723523	2.09065	23.8307	23.3662	0.424584		2.45827	0.275683			-0.298531	TRUE	0.244149	TRUE	3	18	1		N
D3	DAPT	LHX1	UNKNOWN	FAM	NFQ-MGB	0.324723	0.22096	0.477214	28.8639	28.5572	0.268936		7.64928	0.200049			1.62272	TRUE	0.398689	TRUE	3	22	1		N
D4	DAPT	JAG1	UNKNOWN	FAM	NFQ-MGB	0.250661	0.190145	0.330436	26.1128	25.9883	0.118795		5.08037	0.143578			1.99619	TRUE	0.837855	TRUE	3	19	1		N
D5	DAPT	CDH6	UNKNOWN	FAM	NFQ-MGB	0.623345	0.469726	0.827202	23.8541	23.703	0.130838		2.79504	0.147026			0.681898	TRUE	0.701898	TRUE	3	17	1		N
D6	DAPT	NCAM1	UNKNOWN	FAM	NFQ-MGB	1.1051	0.821111	1.48731	26.843	26.6655	0.154061		5.75755	0.154344			-0.144177	TRUE	0.167646	TRUE	3	22	1		N
D7	DAPT	EPCAM	UNKNOWN	FAM	NFQ-MGB	1.05048	0.816171	1.35206	26.0936	26.0218	0.0621525		5.11387	0.131142			-0.0710513	TRUE	0.250065	TRUE	3	20	1		N
D8	DAPT	WT1	UNKNOWN	FAM	NFQ-MGB	0.733485	0.554569	0.970123	25.4932	25.3793	0.124898		4.47137	0.145294			0.447161	TRUE	0.753616	TRUE	3	18	1		N
D9	DAPT	LRP2	UNKNOWN	FAM	NFQ-MGB	1.1466	0.725035	1.81329	25.0123	24.626	0.349904		3.7181	0.238162			-0.197368	TRUE	0.127535	TRUE	3	21	1		N
D10	DAPT	MUC1	UNKNOWN	FAM	NFQ-MGB	1.99312	1.46468	2.71222	25.017	24.8698	0.170712		3.96183	0.160077			-0.995028	TRUE	0.375966	TRUE	3	19	1		N
D11	DAPT	AQP1	UNKNOWN	FAM	NFQ-MGB	1.96838	1.53362	2.52637	25.9618	25.9086	0.0521754		5.0007	0.129684			-0.977006	TRUE	0.297788	TRUE	3	20	1		N
D12	DAPT	GAPDH	UNKNOWN	FAM	NFQ-MGB				21.1353	20.9079	0.218475							TRUE	0.554426	TRUE	3	12	1		N
E1	DAPT	SIX2	UNKNOWN	FAM	NFQ-MGB	2.38221	1.80307	3.14737	26.6951	26.6894	0.00817986		5.78143	0.126269			-1.2523	TRUE	0.150341	TRUE	3	21	1		N
E2	DAPT	PAX2	UNKNOWN	FAM	NFQ-MGB	1.22989	0.723523	2.09065	23.2698	23.3662	0.424584		2.45827	0.275683			-0.298531	TRUE	0.244149	TRUE	3	18	1		N
E3	DAPT	LHX1	UNKNOWN	FAM	NFQ-MGB	0.324723	0.22096	0.477214	28.4461	28.5572	0.268936		7.64928	0.200049			1.62272	TRUE	0.398689	TRUE	3	22	1		N
E4	DAPT	JAG1	UNKNOWN	FAM	NFQ-MGB	0.250661	0.190145	0.330436	25.976	25.9883	0.118795		5.08037	0.143578			1.99619	TRUE	0.837855	TRUE	3	19	1		N
E5	DAPT	CDH6	UNKNOWN	FAM	NFQ-MGB	0.623345	0.469726	0.827202	23.6273	23.703	0.130838		2.79504	0.147026			0.681898	TRUE	0.701898	TRUE	3	16	1		N
E6	DAPT	NCAM1	UNKNOWN	FAM	NFQ-MGB	1.1051	0.821111	1.48731	26.5862	26.6655	0.154061		5.75755	0.154344			-0.144177	TRUE	0.167646	TRUE	3	22	1		N
E7	DAPT	EPCAM	UNKNOWN	FAM	NFQ-MGB	1.05048	0.816171	1.35206	25.9855	26.0218	0.0621525		5.11387	0.131142			-0.0710513	TRUE	0.250065	TRUE	3	20	1		N
E8	DAPT	WT1	UNKNOWN	FAM	NFQ-MGB	0.733485	0.554569	0.970123	25.2457	25.3793	0.124898		4.47137	0.145294			0.447161	TRUE	0.753616	TRUE	3	18	1		N
E9	DAPT	LRP2	UNKNOWN	FAM	NFQ-MGB	1.1466	0.725035	1.81329	24.5357	24.626	0.349904		3.7181	0.238162			-0.197368	TRUE	0.127535	TRUE	3	20	1		N
E10	DAPT	MUC1	UNKNOWN	FAM	NFQ-MGB	1.99312	1.46468	2.71222	24.9097	24.8698	0.170712		3.96183	0.160077			-0.995028	TRUE	0.375966	TRUE	3	19	1		N
E11	DAPT	AQP1	UNKNOWN	FAM	NFQ-MGB	1.96838	1.53362	2.52637	25.9066	25.9086	0.0521754		5.0007	0.129684			-0.977006	TRUE	0.297788	TRUE	3	20	1		N
E12	DAPT	GAPDH	UNKNOWN	FAM	NFQ-MGB				20.889	20.9079	0.218475							TRUE	0.554426	TRUE	3	12	1		N
F1	DAPT	SIX2	UNKNOWN	FAM	NFQ-MGB	2.38221	1.80307	3.14737	26.6836	26.6894	0.00817986		5.78143	0.126269			-1.2523	TRUE	0.150341	TRUE	3	22	1		N
F2	DAPT	PAX2	UNKNOWN	FAM	NFQ-MGB	1.22989	0.723523	2.09065	22.9981	23.3662	0.424584		2.45827	0.275683			-0.298531	TRUE	0.244149	TRUE	3	17	1		N
F3	DAPT	LHX1	UNKNOWN	FAM	NFQ-MGB	0.324723	0.22096	0.477214	28.3616	28.5572	0.268936		7.64928	0.200049			1.62272	TRUE	0.398689	TRUE	3	22	1		N
F4	DAPT	JAG1	UNKNOWN	FAM	NFQ-MGB	0.250661	0.190145	0.330436	25.8762	25.9883	0.118795		5.08037	0.143578			1.99619	TRUE	0.837855	TRUE	3	18	1		N
F5	DAPT	CDH6	UNKNOWN	FAM	NFQ-MGB	0.623345	0.469726	0.827202	23.6275	23.703	0.130838		2.79504	0.147026			0.681898	TRUE	0.701898	TRUE	3	16	1		N
F6	DAPT	NCAM1	UNKNOWN	FAM	NFQ-MGB	1.1051	0.821111	1.48731	26.5673	26.6655	0.154061		5.75755	0.154344			-0.144177	TRUE	0.167646	TRUE	3	22	1		N
F7	DAPT	EPCAM	UNKNOWN	FAM	NFQ-MGB	1.05048	0.816171	1.35206	25.9863	26.0218	0.0621525		5.11387	0.131142			-0.0710513	TRUE	0.250065	TRUE	3	20	1		N
F8	DAPT	WT1	UNKNOWN	FAM	NFQ-MGB	0.733485	0.554569	0.970123	25.3991	25.3793	0.124898		4.47137	0.145294			0.447161	TRUE	0.753616	TRUE	3	18	1		N
F9	DAPT	LRP2	UNKNOWN	FAM	NFQ-MGB	1.1466	0.725035	1.81329	24.3302	24.626	0.349904		3.7181	0.238162			-0.197368	TRUE	0.127535	TRUE	3	20	1		N
F10	DAPT	MUC1	UNKNOWN	FAM	NFQ-MGB	1.99312	1.46468	2.71222	24.6826	24.8698	0.170712		3.96183	0.160077			-0.995028	TRUE	0.375966	TRUE	3	19	1		N
F11	DAPT	AQP1	UNKNOWN	FAM	NFQ-MGB	1.96838	1.53362	2.52637	25.8575	25.9086	0.0521754		5.0007	0.129684			-0.977006	TRUE	0.297788	TRUE	3	20	1		N
F12	DAPT	GAPDH	UNKNOWN	FAM	NFQ-MGB				20.6996	20.9079	0.218475							TRUE	0.554426	TRUE	3	11	1		N
G2	DMSO	HES1	UNKNOWN	FAM	NFQ-MGB	1	0.74244	1.34691	25.9844	25.9434	0.0579104		5.19099	0.135007			0	TRUE	0.254448	TRUE	3	20	1		N
G3	DMSO	HES1	UNKNOWN	FAM	NFQ-MGB	1	0.74244	1.34691	25.9025	25.9434	0.0579104		5.19099	0.135007			0	TRUE	0.254448	TRUE	3	20	1		N
G4	DMSO	HEY1	UNKNOWN	FAM	NFQ-MGB	1	0.779806	1.28237	26.3185	26.3255	0.0213149		5.57306	0.129235			0	TRUE	0.417153	TRUE	3	19	1		N
G5	DMSO	HEY1	UNKNOWN	FAM	NFQ-MGB	1	0.779806	1.28237	26.3086	26.3255	0.0213149		5.57306	0.129235			0	TRUE	0.417153	TRUE	3	20	1		N
G6	DMSO	HEY1	UNKNOWN	FAM	NFQ-MGB	1	0.779806	1.28237	26.3495	26.3255	0.0213149		5.57306	0.129235			0	TRUE	0.417153	TRUE	3	20	1		N
G7	DMSO	CD13	UNKNOWN	FAM	NFQ-MGB	1	0.756622	1.32166	26.9512	26.8941	0.115554		6.14162	0.144917			0	TRUE	0.698051	TRUE	3	20	1		N
G8	DMSO	CD13	UNKNOWN	FAM	NFQ-MGB	1	0.756622	1.32166	26.7611	26.8941	0.115554		6.14162	0.144917			0	TRUE	0.698051	TRUE	3	20	1		N
G9	DMSO	CD13	UNKNOWN	FAM	NFQ-MGB	1	0.756622	1.32166	26.9699	26.8941	0.115554		6.14162	0.144917			0	TRUE	0.698051	TRUE	3	20	1		N
G10	DMSO	HNF1B	UNKNOWN	FAM	NFQ-MGB	1	0.775486	1.28951	24.8699	24.9301	0.0521301		4.17763	0.132121			0	TRUE	0.473598	TRUE	3	18	1		N
G11	DMSO	HNF1B	UNKNOWN	FAM	NFQ-MGB	1	0.775486	1.28951	24.9623	24.9301	0.0521301		4.17763	0.132121			0	TRUE	0.473598	TRUE	3	18	1		N
G12	DMSO	HNF1B	UNKNOWN	FAM	NFQ-MGB	1	0.775486	1.28951	24.9581	24.9301	0.0521301		4.17763	0.132121			0	TRUE	0.473598	TRUE	3	18	1		N
H2	DAPT	HES1	UNKNOWN	FAM	NFQ-MGB	1.03389	0.742967	1.43872	26.1316	26.0508	0.114259		5.14291	0.149793			-0.0480798	TRUE	0.254448	TRUE	3	20	1		N
H3	DAPT	HES1	UNKNOWN	FAM	NFQ-MGB	1.03389	0.742967	1.43872	25.97	26.0508	0.114259		5.14291	0.149793			-0.0480798	TRUE	0.254448	TRUE	3	21	1		N
H4	DAPT	HEY1	UNKNOWN	FAM	NFQ-MGB	0.0257065	0.0190317	0.0347223	31.7123	31.7627	0.159625		10.8548	0.156217			5.28172	TRUE	0.417153	TRUE	3	25	1		N
H5	DAPT	HEY1	UNKNOWN	FAM	NFQ-MGB	0.0257065	0.0190317	0.0347223	31.9415	31.7627	0.159625		10.8548	0.156217			5.28172	TRUE	0.417153	TRUE	3	26	1		N
H6	DAPT	HEY1	UNKNOWN	FAM	NFQ-MGB	0.0257065	0.0190317	0.0347223	31.6344	31.7627	0.159625		10.8548	0.156217			5.28172	TRUE	0.417153	TRUE	3	25	1		N
H7	DAPT	CD13	UNKNOWN	FAM	NFQ-MGB	2.91723	2.06309	4.12499	25.7533	25.505	0.222444		4.59702	0.180012			-1.5446	TRUE	0.698051	TRUE	3	19	1		N
H8	DAPT	CD13	UNKNOWN	FAM	NFQ-MGB	2.91723	2.06309	4.12499	25.4377	25.505	0.222444		4.59702	0.180012			-1.5446	TRUE	0.698051	TRUE	3	18	1		N
H9	DAPT	CD13	UNKNOWN	FAM	NFQ-MGB	2.91723	2.06309	4.12499	25.3239	25.505	0.222444		4.59702	0.180012			-1.5446	TRUE	0.698051	TRUE	3	18	1		N
H10	DAPT	HNF1B	UNKNOWN	FAM	NFQ-MGB	0.512133	0.382938	0.684915	26.0424	26.051	0.143963		5.14304	0.151059			0.965411	TRUE	0.473598	TRUE	3	19	1		N
H11	DAPT	HNF1B	UNKNOWN	FAM	NFQ-MGB	0.512133	0.382938	0.684915	25.9115	26.051	0.143963		5.14304	0.151059			0.965411	TRUE	0.473598	TRUE	3	20	1		N
H12	DAPT	HNF1B	UNKNOWN	FAM	NFQ-MGB	0.512133	0.382938	0.684915	26.1991	26.051	0.143963		5.14304	0.151059			0.965411	TRUE	0.473598	TRUE	3	21	1		N
Analysis Type	Singleplex
Endogenous Control	GAPDH
RQ Min/Max Confidence Level	95.0
Reference Sample	DMSO
